# Supplementary material for: Effectiveness of Robot-Assisted Versus Conventional Occupational Therapy on Changes in Upper Extremity Function After Cervical Spinal Cord Injury (Armeo X-over Trial): Study Protocol of a Randomised Crossover Trial
Source: Methods Protoc. 2026 Feb 26;9(2):31. doi: 10.3390/mps9020031 (PMC13010677; doi:10.3390/mps9020031)
Supplement: Supplementary file 1 [file mps-09-00031-s001.zip]

Archive with 3 entries (3 files):
- 251121_S1_SPIRIT_ArmeoX_StudyProtocol_MPs_V1.1.pdf
- 251121_S2_ICF_ArmeoX_StudyProtocol_MPs_V1.1.pdf
- 251205_S3_CONSORT_ArmeoX_StudyProtocol_MPs_V1.0.pdf
